# Supplementary material for: Distinct Defence Mechanisms of Allelopathic Rice Against Quinclorac‐Susceptible and ‐Resistant Barnyardgrass: Involvement of Specific Metabolites and Rhizosheath Microbiota
Source: Plant Biotechnol J. 2026 Feb 25;24(6):3876–96. doi: 10.1111/pbi.70611 (PMC13205853; doi:10.1111/pbi.70611)
Supplement: Supplementary file 1 — Table S1: Summary of trimming and read mapping results of the sequences generated from allelopathic rice root under PI, PIR and PIS treatments. Table S2: RT‐qPCR validation of the selected differentially expressed candidate contigs from the transcriptome dataset. Table S3: Rhizosheath microorganisms significantly increased in rice under resistant and susceptible barnyardgrass stress. Table S4: Representative KEGG orthologs (KOs) for quorum sensing and ABC transporter pathways and their leading bacterial taxa. Table S5: Bootstrap‐based (n = 10 000) variation partitioning analysis (VPA) results assessing the robustness of bacterial and amino acid contributions. Table S6: Amino acids used in the bioassays and their chemical information. Table S7: Differentially expressed auxin‐ and ethylene‐related genes in allelopathic rice under resistant (R) versus susceptible (S) barnyardgrass stress. Figure S1: Phenotypic comparison of flowering time between susceptible and resistant barnyardgrass grown under identical conditions. The resistant biotype shows earlier heading and flowering. Figure S2: Weighted gene co‐expression network analysis (WGCNA) of all DAMs (Differentially Expressed Metabolites) with FPKM (Fragments Per Kilobase of transcript per Million mapped reads) > 1. Figure S3: Heatmap of gene expression of the yellow module in roots, and the blue module in the rhizosheath soil. Pie chart displays counts of HMDB (Human Metabolome Database) taxonomy (subclass) for metabolites enriched in these modules. Figure S4: Taxonomic classification of allelopathic rice rhizosheath soil microorganisms across different domains and their proportional representation. Figure S5: PCoA (Principal Coordinates Analysis) analysis based on Bray–Curtis distances at the genus level, demonstrating differentiation of allelopathic rice rhizosheath microorganisms in response to barnyardgrass stress. Figure S6: Correlation network diagram of bacteria and metabolites in barnyardgrass‐stress rice at [file PBI-24-3876-s001.zip › Table S3. Rhizosheath microorganisms significantly increased in rice under resistant and susceptible barnyardgrass stress.xlsx]

## Sheet: PIR
Rhizosheath microorganisms significantly increased in rice under resistant and susceptible barnyardgrass stress
Name	PI-Mean(%)	PI-Sd(%)	PIR-Mean(%)	PIR-Sd(%)	Pvalue	Corrected pvalue	Lower ci	Upper ci	Effectsize
g__Cellulomonas	1.212	0.05441	2.016	0.333	0.01452	0.1689	-1.345	-0.2631	-0.804
g__unclassified_f__Propionibacteriaceae	0.4829	0.04658	0.9277	0.08831	0.001518	0.08616	-0.6048	-0.2848	-0.4448
g__Bacillus	0.9163	0.1268	1.357	0.05954	0.005528	0.1268	-0.6653	-0.2161	-0.4407
g__Tumebacillus	0.08316	0.03615	0.4999	0.1647	0.01283	0.1604	-0.687	-0.1464	-0.4167
g__Magnetospirillum	0.1838	0.01619	0.5537	0.03511	7.77e-05	0.03233	-0.4319	-0.3079	-0.3699
g__unclassified_f__Prolixibacteraceae	0.3809	0.04822	0.6856	0.1042	0.01006	0.144	-0.4887	-0.1207	-0.3047
g__unclassified_p__Bacteroidota	0.7043	0.08945	0.9983	0.1503	0.04363	0.2558	-0.5744	-0.01363	-0.294
g__Humibacillus	0.5768	0.03448	0.8695	0.06211	0.002039	0.09774	-0.4066	-0.1788	-0.2927
g__unclassified_o__Ignavibacteriales	0.06275	0.004593	0.3349	0.09907	0.008949	0.1397	-0.4311	-0.1132	-0.2722
g__Terrabacter	0.7554	0.08269	1.009	0.08184	0.01948	0.1881	-0.4401	-0.06711	-0.2536
g__unclassified_o__Hyphomicrobiales	2.307	0.1039	2.541	0.04078	0.02227	0.1985	-0.4129	-0.05508	-0.234
g__unclassified_c__Bacteroidia	0.1317	0.001905	0.3462	0.08804	0.01349	0.1635	-0.3557	-0.07334	-0.2145
g__Actinospica	0.2933	0.05083	0.4133	0.04066	0.03312	0.2299	-0.2243	-0.01566	-0.12
g__unclassified_c__Ignavibacteria	0.03407	0.0004496	0.1382	0.04242	0.01313	0.1619	-0.1721	-0.03613	-0.1041
g__Rhodoblastus	0.01853	0.001095	0.09504	0.02493	0.006043	0.1268	-0.1165	-0.03651	-0.07651
g__unclassified_p__Ignavibacteriae	0.02362	0.00219	0.1001	0.02737	0.008503	0.1379	-0.1205	-0.03247	-0.07648
g__unclassified_p__Armatimonadetes	0.06509	0.004978	0.1337	0.03407	0.02599	0.208	-0.1238	-0.01342	-0.06861
g__Paenibacillus	0.1079	0.01932	0.175	0.02638	0.02378	0.2028	-0.1195	-0.01469	-0.0671
g__unclassified_f__Porphyromonadaceae	0.04088	0.0006438	0.1062	0.02303	0.007981	0.1341	-0.1023	-0.02839	-0.06532
g__unclassified_f__Ignavibacteriaceae	0.01113	0.0009558	0.05761	0.01966	0.01498	0.1711	-0.07803	-0.01493	-0.04648
g__Mesorhizobium	0.6296	0.01783	0.675	0.01154	0.02078	0.1936	-0.07945	-0.01135	-0.0454
g__unclassified_f__Rhodospirillaceae	0.08506	0.004478	0.1288	0.007007	0.0008026	0.06917	-0.05707	-0.03041	-0.04374
g__Nocardia	0.1499	0.0104	0.1918	0.01816	0.02566	0.2074	-0.07545	-0.008354	-0.0419
g__Noviherbaspirillum	0.07619	0.01146	0.1088	0.01351	0.03328	0.2304	-0.06101	-0.004212	-0.03261
g__unclassified_f__Melioribacteraceae	0.006216	0.00108	0.03667	0.01077	0.008201	0.1347	-0.0478	-0.0131	-0.03045
g__Pedosphaera	0.03536	0.004118	0.06448	0.007416	0.004009	0.1124	-0.04272	-0.01552	-0.02912
g__Brevibacillus	0.01485	0.004168	0.04313	0.008766	0.007247	0.1299	-0.04384	-0.01272	-0.02828
g__unclassified_o__Micrococcales	0.05486	0.004507	0.08266	0.006255	0.003347	0.104	-0.04016	-0.01544	-0.0278
g__unclassified_p__Planctomycetota	0.1407	0.009471	0.1667	0.002774	0.01031	0.144	-0.04182	-0.01018	-0.026
g__Ornithinibacter	0.07207	0.007549	0.09639	0.008813	0.02216	0.1985	-0.04292	-0.005719	-0.02432
g__Hyphomicrobium	0.1112	0.007659	0.1347	0.01202	0.04592	0.2619	-0.04635	-0.0006531	-0.0235
g__unclassified_c__Clostridia	0.03949	0.001428	0.0594	0.006683	0.007244	0.1299	-0.03086	-0.008955	-0.01991
g__Mariniphaga	0.01805	0.001305	0.03656	0.005256	0.004079	0.1124	-0.02719	-0.009829	-0.01851
g__unclassified_f__Verrucomicrobia_subdivision_3	0.02777	0.003674	0.04552	0.007164	0.0188	0.1863	-0.03066	-0.004844	-0.01775
g__Peribacillus	0.01954	0.006788	0.03723	0.00721	0.03642	0.2383	-0.03356	-0.001816	-0.01769
g__Ignavibacterium	0.003939	0.0002543	0.02147	0.005889	0.006735	0.1299	-0.02698	-0.008082	-0.01753
g__Micropruina	0.03411	0.004162	0.05125	0.00458	0.008651	0.1391	-0.02706	-0.00722	-0.01714
g__Streptococcus	0.03917	0.002984	0.05485	0.006513	0.01927	0.1871	-0.02716	-0.004196	-0.01568
g__unclassified_o__Coriobacteriales	0.04101	0.003816	0.05594	0.007523	0.03749	0.2409	-0.02845	-0.001408	-0.01493
g__unclassified_f__Hyphomicrobiaceae	0.06781	0.001732	0.08232	0.005982	0.01565	0.1735	-0.02449	-0.004527	-0.01451
g__unclassified_o__Phycisphaerales	0.03004	0.0007974	0.04438	0.008244	0.04004	0.2471	-0.02762	-0.001063	-0.01434
g__Tessaracoccus	0.02262	0.002574	0.03624	0.002643	0.003068	0.1017	-0.01953	-0.007706	-0.01362
g__unclassified_c__Phycisphaerae	0.02769	0.0001652	0.04127	0.005856	0.01597	0.1735	-0.02297	-0.004189	-0.01358
g__Effusibacillus	0.002742	0.001234	0.01523	0.004098	0.00721	0.1299	-0.01935	-0.005628	-0.01249
g__Microlunatus	0.02263	0.002119	0.03365	0.003275	0.008092	0.1342	-0.01727	-0.004767	-0.01102
g__Melioribacter	0.002115	0.0005926	0.0131	0.003302	0.004765	0.1206	-0.01636	-0.005607	-0.01098
g__Propionibacterium	0.02162	0.001891	0.03259	0.001239	0.001096	0.07835	-0.01459	-0.007346	-0.01097
g__unclassified_o__Actinomycetales	0.02946	0.003601	0.04038	0.003371	0.01852	0.186	-0.01883	-0.003013	-0.01092
g__Proteiniphilum	0.005961	0.0001624	0.01633	0.003507	0.006909	0.1299	-0.016	-0.004741	-0.01037
g__Actinotalea	0.01222	0.001491	0.02162	0.00263	0.005749	0.1268	-0.01425	-0.004554	-0.0094
g__Candidatus_Excrementavichristensenella	0.00799	0.0002484	0.01632	0.002799	0.006823	0.1299	-0.01283	-0.003826	-0.00833
g__Aneurinibacillus	0.00411	0.001333	0.01216	0.002626	0.009072	0.1401	-0.01277	-0.003329	-0.00805
g__Leifsonia	0.02392	0.00237	0.03176	0.003013	0.02399	0.2033	-0.01398	-0.001695	-0.00784
g__unclassified_p__Candidatus_Latescibacteria	0.006319	0.0006843	0.01399	0.002165	0.004262	0.113	-0.01131	-0.004031	-0.007671
g__Bosea	0.04887	0.001443	0.0563	0.003532	0.02792	0.2135	-0.01355	-0.001314	-0.00743
g__Agromyces	0.02031	0.002081	0.02763	0.0018	0.00997	0.144	-0.01173	-0.002909	-0.00732
g__unclassified_p__Calditrichaeota	0.005506	0.0005133	0.01274	0.003493	0.02384	0.2028	-0.01289	-0.001575	-0.007234
g__unclassified_p__Lentisphaerae	0.01337	0.001641	0.02053	0.003886	0.04237	0.2522	-0.01392	-0.0003982	-0.00716
g__unclassified_f__Alicyclobacillaceae	0.002062	0.001064	0.009198	0.002192	0.007115	0.1299	-0.01104	-0.00323	-0.007136
g__Raineyella	0.008997	0.0007441	0.01608	0.002618	0.01076	0.1471	-0.01145	-0.00272	-0.007083
g__unclassified_p__Candidatus_Marinimicrobia	0.008003	0.0001887	0.01489	0.002531	0.009326	0.1402	-0.01096	-0.002819	-0.006887
g__unclassified_p__Candidatus_Omnitrophica	0.01652	0.0003448	0.02288	0.002228	0.008134	0.1342	-0.009974	-0.002746	-0.00636
g__Propioniciclava	0.01582	0.001661	0.02171	0.002888	0.03769	0.2409	-0.01123	-0.0005495	-0.00589
g__unclassified_f__Oscillospiraceae	0.01568	0.001422	0.02133	0.0001458	0.002378	0.09991	-0.007941	-0.003359	-0.00565
g__unclassified_f__Chlorobiaceae	0.002821	6.07e-05	0.008418	0.00254	0.01885	0.1863	-0.00967	-0.001524	-0.005597
g__Enterococcus	0.008077	0.001651	0.01367	0.00129	0.009823	0.1438	-0.008952	-0.002234	-0.005593
g__unclassified_p__Chlorobi	0.003833	0.0004104	0.009258	0.001774	0.006693	0.1299	-0.008344	-0.002506	-0.005425
g__unclassified_p__candidate_division_Zixibacteria	0.005769	0.0009676	0.01119	0.001874	0.01123	0.1503	-0.008802	-0.00204	-0.005421
g__Draconibacterium	0.006661	0.0008973	0.01195	0.002967	0.04179	0.2505	-0.01026	-0.0003202	-0.005289
g__unclassified_p__Candidatus_Aminicenantes	0.007481	0.000639	0.01266	0.001521	0.005541	0.1268	-0.007824	-0.002534	-0.005179
g__Cellulosimicrobium	0.009199	0.0001628	0.01434	0.001091	0.00128	0.08507	-0.006909	-0.003373	-0.005141
g__Azorhizobium	0.01806	0.000885	0.02319	0.002621	0.03255	0.2292	-0.009564	-0.0006955	-0.00513
g__Prolixibacter	0.006844	0.0002351	0.01191	0.001092	0.001415	0.08616	-0.006857	-0.003275	-0.005066
g__Heliomicrobium	0.00745	0.002076	0.01244	0.001366	0.02532	0.2071	-0.008974	-0.001006	-0.00499
g__Sporolactobacillus	0.001893	0.0002096	0.006877	0.001125	0.001652	0.08841	-0.006818	-0.00315	-0.004984
g__unclassified_f__Beijerinckiaceae	0.04229	0.001345	0.04722	0.001052	0.0075	0.1304	-0.007667	-0.002193	-0.00493
g__Propionicicella	0.006151	0.0004587	0.01108	0.001042	0.001688	0.08907	-0.006754	-0.003104	-0.004929
g__unclassified_o__Planctomycetales	0.02254	0.001344	0.02744	0.002558	0.04249	0.2522	-0.009532	-0.000268	-0.0049
g__Deinococcus	0.01164	0.001931	0.01653	0.001125	0.01927	0.1871	-0.008472	-0.001308	-0.00489
g__unclassified_f__Lachnospiraceae	0.008714	0.0008661	0.01354	0.00222	0.02468	0.2058	-0.008646	-0.001006	-0.004826
g__Caldithrix	0.001163	0.0001237	0.005651	0.001155	0.002597	0.09991	-0.00635	-0.002626	-0.004488
g__Starkeya	0.0139	0.0002933	0.01834	0.001817	0.01393	0.1662	-0.00739	-0.00149	-0.00444
g__Methylocystis	0.02269	0.001758	0.02712	0.001718	0.03544	0.236	-0.00837	-0.0004898	-0.00443
g__unclassified_c__Rubrobacteria	0.003382	0.0002985	0.007748	0.001151	0.003134	0.1021	-0.006272	-0.00246	-0.004366
g__Aestuariimicrobium	0.006273	0.0008651	0.01059	0.00174	0.01828	0.1851	-0.007432	-0.001202	-0.004317
g__Companilactobacillus	0.001331	0.0006048	0.005488	0.000511	0.0008112	0.06917	-0.005426	-0.002888	-0.004157
g__Isoptericola	0.00652	0.0014	0.01051	0.001861	0.04112	0.2488	-0.007723	-0.000257	-0.00399
g__Xylanimonas	0.005381	0.0006877	0.009212	0.001755	0.02446	0.205	-0.006853	-0.0008095	-0.003831
g__Anaerobacillus	0.004991	0.00168	0.008801	0.001585	0.04608	0.2624	-0.007512	-0.0001076	-0.00381
g__unclassified_p__Spirochaetes	0.005291	0.0005501	0.009074	0.0007943	0.002467	0.09991	-0.005332	-0.002234	-0.003783
g__unclassified_o__Marinilabiliales	0.00657	0.0006486	0.01027	0.001208	0.009521	0.141	-0.005898	-0.001502	-0.0037
g__Demequina	0.00597	0.0006425	0.009541	0.001104	0.008387	0.1366	-0.005619	-0.001523	-0.003571
g__Cryobacterium	0.01042	0.0006463	0.0139	0.001045	0.008023	0.1342	-0.00545	-0.00151	-0.00348
g__Ammoniphilus	0.002584	0.001135	0.006014	0.00126	0.02483	0.2058	-0.006148	-0.0007116	-0.00343
g__Georgenia	0.01025	0.0003575	0.01351	0.0002793	0.0002408	0.05011	-0.003987	-0.002533	-0.00326
g__unclassified_f__Cellulomonadaceae	0.004902	0.0005334	0.008074	0.001564	0.02926	0.2171	-0.005821	-0.0005231	-0.003172
g__Geobacillus	0.007522	0.001363	0.01065	0.001045	0.03455	0.2334	-0.005881	-0.0003749	-0.003128
g__Cohnella	0.007358	0.0006703	0.01047	0.00137	0.02425	0.2037	-0.005557	-0.0006672	-0.003112
g__Fictibacillus	0.002843	0.0009928	0.005944	0.000785	0.01323	0.1624	-0.00513	-0.001072	-0.003101
g__Candidatus_Faecaligallichristensenella	0.00235	0.0004905	0.005335	0.001245	0.0181	0.1851	-0.00513	-0.00084	-0.002985
g__Alicyclobacillus	0.005724	0.0009378	0.008668	0.0008904	0.01691	0.181	-0.005017	-0.0008711	-0.002944
g__Fermentimonas	0.0008463	0.0001152	0.003776	0.001224	0.01454	0.1689	-0.0049	-0.000959	-0.00293
g__Tangfeifania	0.001981	0.0006509	0.004903	0.001263	0.02357	0.2028	-0.0052	-0.0006444	-0.002922
g__Candidatus_Pullichristensenella	0.003528	6.19e-05	0.006378	0.0009397	0.006333	0.1288	-0.00436	-0.00134	-0.00285
g__Nigerium	0.003714	6.69e-05	0.006525	0.0004533	0.0004441	0.05623	-0.003546	-0.002076	-0.002811
g__Petrimonas	0.002722	0.0004041	0.0055	0.001652	0.04735	0.2651	-0.005504	-5.18e-05	-0.002778
g__Sanguibacter	0.002881	0.0008269	0.005616	0.001016	0.02245	0.1987	-0.004835	-0.0006351	-0.002735
g__unclassified_c__Calditrichia	0.001362	0.0003094	0.00406	0.001366	0.02893	0.2169	-0.004943	-0.0004529	-0.002698
g__Ectobacillus	0.001803	0.0005309	0.004406	0.001413	0.04047	0.2485	-0.005023	-0.0001834	-0.002603
g__Brooklawnia	0.004704	0.0004394	0.007253	0.0007607	0.007353	0.1299	-0.003957	-0.001141	-0.002549
g__unclassified_c__Negativicutes	0.001005	0.0001335	0.003523	0.001073	0.01566	0.1735	-0.004251	-0.0007847	-0.002518
g__Kineosporia	0.01254	0.0009948	0.01495	0.0008525	0.03314	0.2299	-0.00451	-0.0003099	-0.00241
g__unclassified_f__Promicromonosporaceae	0.004073	0.0005263	0.006461	0.000527	0.005145	0.1246	-0.003582	-0.001194	-0.002388
g__unclassified_f__Thermoguttaceae	0.003614	0.0006797	0.005915	0.0004377	0.007872	0.1334	-0.003597	-0.001005	-0.002301
g__Zhenhengia	0.001413	0.0005461	0.003675	0.001044	0.0292	0.2171	-0.004151	-0.0003734	-0.002262
g__unclassified_f__Phycisphaeraceae	0.005291	0.0006198	0.007516	0.001227	0.04861	0.2701	-0.004429	-2.15e-05	-0.002225
g__Pseudalkalibacillus	0.001481	0.0005332	0.003567	0.0007562	0.01748	0.1824	-0.003569	-0.0006028	-0.002086
g__Sunxiuqinia	0.003587	0.0005512	0.005668	0.000793	0.02028	0.1919	-0.003629	-0.0005329	-0.002081
g__Candidatus_Fimihabitans	0.0009861	0.0003809	0.003023	0.0005043	0.005052	0.1245	-0.00305	-0.001024	-0.002037
g__Gryllotalpicola	0.0032	0.0005737	0.005225	0.0001776	0.004284	0.113	-0.002988	-0.001062	-0.002025
g__Candidatus_Kryptonium	0.0005101	8.21e-05	0.00252	0.00105	0.02974	0.2193	-0.003698	-0.0003216	-0.00201
g__Labrys	0.005548	0.0003583	0.007449	0.0009766	0.03399	0.2319	-0.003569	-0.0002335	-0.001901
g__unclassified_p__Candidatus_Delongbacteria	0.001152	0.0002808	0.003034	0.0004367	0.003284	0.104	-0.002714	-0.00105	-0.001882
g__Acidipropionibacterium	0.002256	0.0002196	0.004118	0.0005078	0.004315	0.113	-0.002749	-0.0009752	-0.001862
g__Chlamydia	0.002274	0.0003994	0.004048	0.0007014	0.019	0.1863	-0.003068	-0.0004802	-0.001774
g__Leucobacter	0.003445	0.0002772	0.005184	0.0004108	0.003706	0.1085	-0.002533	-0.0009446	-0.001739
g__unclassified_f__Abitibacteriaceae	0.003687	0.000143	0.005423	0.0009234	0.03238	0.2284	-0.003234	-0.0002382	-0.001736
g__Zafaria	0.0003869	0.0001166	0.002113	0.0007689	0.01841	0.1859	-0.002973	-0.0004795	-0.001726
g__Luteococcus	0.00444	0.0001828	0.006034	0.000948	0.04593	0.2619	-0.003142	-4.64e-05	-0.001594
g__Blautia	0.003242	0.0003787	0.004833	0.0003226	0.005188	0.1246	-0.002388	-0.0007936	-0.001591
g__Salinibacterium	0.003253	0.0004823	0.004743	0.0006125	0.02965	0.2191	-0.00274	-0.0002403	-0.00149
g__Oerskovia	0.00315	0.0003263	0.004635	0.0007459	0.03416	0.2326	-0.00279	-0.0001799	-0.001485
g__Margalitia	0.0018	0.0007574	0.003259	0.0001756	0.03139	0.2257	-0.002705	-0.0002127	-0.001459
g__Terasakiella	0.003852	0.0003629	0.005286	0.0003865	0.009423	0.1402	-0.002284	-0.0005841	-0.001434
g__Antribacter	0.002097	0.0005798	0.003483	0.0005454	0.03927	0.2452	-0.002662	-0.00011	-0.001386
g__Peptoniphilus	0.0006809	0.000239	0.001995	0.0003464	0.005662	0.1268	-0.001989	-0.0006395	-0.001314
g__Oharaeibacter	0.001201	0.0002995	0.002511	0.0005037	0.01795	0.1845	-0.002249	-0.0003706	-0.00131
g__Zavarzinella	0.003897	0.000174	0.005201	0.0006264	0.02547	0.2073	-0.002346	-0.0002619	-0.001304
g__Candidatus_Aquicultor	0.001407	0.0002081	0.002711	0.0002505	0.002268	0.09991	-0.001826	-0.000782	-0.001304
g__Dehalobacter	0.0008076	0.0004775	0.002075	0.0004316	0.027	0.2125	-0.002299	-0.0002356	-0.001267
g__Brachybacterium	0.002199	0.0006591	0.003394	0.0002931	0.04551	0.2615	-0.002351	-3.87e-05	-0.001195
g__Enemella	0.001288	0.0001297	0.002457	0.0005346	0.02119	0.1953	-0.002051	-0.0002872	-0.001169
g__Sporosarcina	0.003468	0.0004977	0.004636	0.0004361	0.03777	0.2409	-0.002229	-0.0001073	-0.001168
g__unclassified_f__Spirochaetaceae	0.002559	0.0005445	0.003708	0.0003887	0.04094	0.2488	-0.002221	-7.66e-05	-0.001149
g__Pseudoclavibacter	0.001943	0.0002038	0.003078	0.0002075	0.002503	0.09991	-0.001601	-0.0006688	-0.001135
g__Candidatus_Brocadia	0.003261	0.0002992	0.004394	0.0002236	0.006289	0.1288	-0.001732	-0.0005343	-0.001133
g__Paludibaculum	0.00169	0.0003641	0.002764	0.0003591	0.02202	0.1982	-0.001894	-0.0002542	-0.001074
g__Austwickia	0.002806	0.0004025	0.00387	0.0003019	0.02152	0.1971	-0.001871	-0.0002575	-0.001064
g__Friedmanniella	0.002016	0.0002601	0.003065	0.0003021	0.01033	0.144	-0.001688	-0.00041	-0.001049
g__Lacisediminihabitans	0.001866	0.0002921	0.002909	0.000302	0.01265	0.1595	-0.001716	-0.0003695	-0.001043
g__Leptospira	0.002957	0.0003767	0.003983	0.0003478	0.02569	0.2074	-0.001848	-0.0002041	-0.001026
g__Arachnia	0.001651	0.0001597	0.002667	0.0002398	0.003635	0.1079	-0.001478	-0.0005542	-0.001016
g__Pseudochelatococcus	0.002806	0.0004771	0.003812	0.0003143	0.03801	0.2414	-0.001922	-9.02e-05	-0.001006
g__Aminobacter	0.003674	0.0003822	0.00467	0.0003739	0.03202	0.228	-0.001853	-0.0001389	-0.000996
g__Desertihabitans	0.002085	0.0002645	0.00308	0.0005409	0.04579	0.2619	-0.00196	-2.98e-05	-0.000995
g__Pseudaminobacter	0.004082	0.000312	0.005048	0.0004391	0.03595	0.2375	-0.001829	-0.0001025	-0.000966
g__Tistrella	0.002873	0.0002387	0.003838	0.0004338	0.02787	0.2135	-0.001759	-0.0001713	-0.000965
g__unclassified_c__Spirochaetia	0.001167	0.0001153	0.002112	0.0004337	0.02188	0.1982	-0.001664	-0.0002256	-0.000945
g__Lottiidibacillus	0.0005351	0.0002267	0.001477	0.0003445	0.01672	0.18	-0.001603	-0.0002808	-0.0009419
g__Auraticoccus	0.002405	0.0001099	0.003287	0.0003628	0.01574	0.1735	-0.00149	-0.0002743	-0.000882
g__Candidatus_Alectryocaccomicrobium	0.0006518	0.0003196	0.001524	0.0002344	0.01894	0.1863	-0.001508	-0.0002369	-0.0008722
g__Sulfuricurvum	0.00113	9e-05	0.001981	0.0003452	0.01444	0.1689	-0.001423	-0.0002791	-0.000851
g__unclassified_f__Candidatus_Brocadiaceae	0.0005427	0.0002508	0.00139	0.0001011	0.005592	0.1268	-0.001281	-0.0004138	-0.0008473
g__Lysinibacter	0.000236	8.44e-05	0.001077	0.000226	0.003794	0.1093	-0.001228	-0.0004543	-0.000841
g__Bifidobacterium	0.006088	0.0002663	0.006907	0.0003167	0.02657	0.21	-0.001482	-0.0001557	-0.000819
g__Evansella	0.0006218	0.0002249	0.001439	0.0003909	0.03485	0.234	-0.00154	-9.43e-05	-0.0008172
g__Agrococcus	0.001466	0.000235	0.002283	0.0002731	0.01712	0.1817	-0.001395	-0.0002395	-0.000817
g__unclassified_p__Candidatus_Dadabacteria	0.002291	0.0001248	0.003072	0.0004309	0.03923	0.2452	-0.0015	-6.19e-05	-0.000781
g__unclassified_c__Candidatus_Sumerlaeia	0.0002894	0.0001086	0.001062	0.0001851	0.003365	0.104	-0.001117	-0.0004286	-0.0007726
g__Secundilactobacillus	0.001816	0.0002444	0.002571	0.0003643	0.04079	0.2488	-0.001458	-5.18e-05	-0.000755
g__Thermoactinomyces	0.0004147	0.000144	0.001145	0.0003961	0.03994	0.2469	-0.001406	-5.47e-05	-0.0007303
g__Rarobacter	0.0008825	0.0001902	0.001602	0.000395	0.04683	0.2628	-0.001422	-1.67e-05	-0.0007195
g__Ornithinibacillus	0.0008915	0.0002596	0.001607	0.0001807	0.01727	0.1824	-0.001223	-0.0002085	-0.0007155
g__Methylobrevis	0.001386	0.0001097	0.002091	6.2e-05	0.0006342	0.06788	-0.000907	-0.000503	-0.000705
g__Naumannella	0.001691	0.0002059	0.00239	9.84e-05	0.00605	0.1268	-0.001065	-0.0003332	-0.000699
g__unclassified_f__Syntrophorhabdaceae	0.001175	0.0002526	0.001874	0.0001904	0.01865	0.1863	-0.001206	-0.0001919	-0.000699
g__Solibacillus	0.0003778	0.0001388	0.001073	0.0002223	0.01005	0.144	-0.001115	-0.0002751	-0.0006952
g__Marinobacterium	0.001322	0.0004061	0.002009	9.51e-05	0.04624	0.2628	-0.001356	-1.84e-05	-0.000687
g__Lihuaxuella	0.0003268	6.09e-05	0.001013	0.0003642	0.03238	0.2284	-0.001278	-9.43e-05	-0.0006862
g__Polycladomyces	0.000607	0.0001677	0.001276	4.33e-05	0.0026	0.09991	-0.0009466	-0.0003914	-0.000669
g__Actinobaculum	0.0007351	0.0003065	0.001395	0.0001252	0.02598	0.208	-0.001191	-0.0001292	-0.0006599
g__Ochrobactrum	0.0009033	0.0002347	0.00156	0.0002578	0.03101	0.2246	-0.001216	-9.79e-05	-0.0006567
g__Alkaliflexus	0.0002648	6.46e-05	0.0008941	0.000298	0.02329	0.2028	-0.001118	-0.0001405	-0.0006293
g__Candidatus_Jettenia	0.0003413	0.0001822	0.0009539	0.0001565	0.01154	0.1525	-0.0009976	-0.0002276	-0.0006126
g__Plantibacter	0.001569	0.0001589	0.002179	0.0001849	0.01228	0.1573	-0.001001	-0.0002192	-0.00061
g__unclassified_f__Christensenellaceae	0.0009077	0.0002643	0.001515	0.000192	0.03224	0.2283	-0.001131	-8.36e-05	-0.0006073
g__Thalassospira	0.002506	0.0003056	0.003108	6.62e-05	0.02902	0.217	-0.001103	-0.0001008	-0.000602
g__unclassified_f__Balneolaceae	0.0003267	0.000198	0.0009264	0.0002824	0.03949	0.2461	-0.001153	-4.68e-05	-0.0005997
g__Filomicrobium	0.001196	0.0001908	0.001794	0.0001231	0.01032	0.144	-0.000962	-0.000234	-0.000598
g__Saccharibacillus	0.0009201	0.0002154	0.001518	0.000189	0.02246	0.1987	-0.001057	-0.0001385	-0.0005979
g__unclassified_c__Candidatus_Krumholzibacteria	0.0005583	0.0003033	0.001154	0.0001878	0.04436	0.2584	-0.001168	-2.39e-05	-0.0005957
g__Lentibacillus	0.0003188	0.0001688	0.0009055	0.0002757	0.03471	0.2334	-0.001105	-6.85e-05	-0.0005867
g__Diaminobutyricimonas	0.00129	0.0002734	0.001873	0.0001096	0.02655	0.21	-0.001055	-0.0001108	-0.000583
g__Syntrophomonas	0.0003044	3.8e-05	0.0008796	0.0002866	0.02614	0.208	-0.001039	-0.0001118	-0.0005752
g__Bythopirellula	0.000627	4.35e-05	0.001202	0.0001808	0.005847	0.1268	-0.0008731	-0.0002769	-0.000575
g__Herbiconiux	0.002746	0.0002057	0.003319	0.0002812	0.04656	0.2628	-0.001131	-1.45e-05	-0.000573
g__Aureibacillus	0.0003171	7.47e-05	0.0008896	7.25e-05	0.0006775	0.06917	-0.0007393	-0.0004057	-0.0005725
g__Myceligenerans	0.0008733	0.0002703	0.001443	8.61e-05	0.02543	0.2073	-0.001024	-0.0001149	-0.0005697
g__Tepidibacillus	0.0001807	6.22e-05	0.0007432	0.0003035	0.03469	0.2334	-0.001059	-6.59e-05	-0.0005625
g__Candidatus_Avipropionibacterium	0.0006039	0.0002402	0.001146	0.0001962	0.03889	0.2442	-0.001039	-4.49e-05	-0.0005421
g__Pelagicoccus	0.0005497	0.0001834	0.001085	0.0002612	0.04386	0.2562	-0.001047	-2.37e-05	-0.0005353
g__unclassified_f__Defluviitaleaceae	0.0007603	0.0002431	0.001293	0.0002158	0.04682	0.2628	-0.001054	-1.16e-05	-0.0005327
g__Phaeovibrio	0.0001201	5.65e-05	0.0006519	0.0002168	0.01472	0.1696	-0.0008909	-0.0001727	-0.0005318
g__Nafulsella	0.0001786	6.36e-05	0.0007103	5.35e-05	0.0003776	0.05623	-0.000665	-0.0003984	-0.0005317
g__Enterocloster	0.0005924	0.000246	0.001124	0.0001646	0.0359	0.2375	-0.001006	-5.71e-05	-0.0005316
g__Castellaniella	0.0009004	8.01e-05	0.001429	0.0001318	0.004048	0.1124	-0.0007758	-0.0002814	-0.0005286
g__Sulfurimonas	0.0003649	4.6e-05	0.0008889	0.0001313	0.002849	0.1004	-0.000747	-0.000301	-0.000524
g__Beutenbergia	0.0007279	0.0002487	0.00123	8.85e-05	0.03001	0.22	-0.0009252	-7.9e-05	-0.0005021
g__Aeoliella	0.0006802	9.4e-05	0.001182	0.0002403	0.02805	0.2135	-0.0009154	-8.82e-05	-0.0005018
g__Turneriella	0.0002389	5.42e-05	0.0007379	0.0002749	0.03678	0.2396	-0.0009482	-4.99e-05	-0.000499
g__unclassified_f__Deferribacteraceae	0.0004019	0.0001292	0.0008936	0.000154	0.0133	0.1624	-0.0008139	-0.0001695	-0.0004917
g__unclassified_f__Chitinispirillaceae	0.001245	3.58e-05	0.001733	0.0002285	0.02175	0.1982	-0.0008587	-0.0001173	-0.000488
g__unclassified_f__Acholeplasmataceae	0.0002041	0.0001796	0.0006916	7.55e-05	0.01231	0.1573	-0.0007998	-0.0001752	-0.0004875
g__Paramesorhizobium	0.001057	0.0001213	0.001544	0.0001329	0.009413	0.1402	-0.0007754	-0.0001986	-0.000487
g__Flaviflexus	0.0003472	0.0001225	0.0008335	0.0002756	0.04917	0.2721	-0.0009698	-2.84e-06	-0.0004863
g__unclassified_o__Saprospirales	0.001091	0.0001033	0.001573	0.0001064	0.004871	0.1217	-0.0007197	-0.0002443	-0.000482
g__Paraliobacillus	0.0002812	6.16e-05	0.0007578	0.0002351	0.02735	0.2135	-0.0008662	-8.7e-05	-0.0004766
g__Meiothermus	0.000918	0.0001563	0.001388	0.0002253	0.04111	0.2488	-0.0009095	-3.05e-05	-0.00047
g__Halanaerobium	0.0002718	0.0001059	0.0007356	8.89e-05	0.004374	0.1136	-0.0006855	-0.0002421	-0.0004638
g__Phaeobacter	0.0003725	0.0001258	0.0008263	0.000202	0.02984	0.2196	-0.0008353	-7.23e-05	-0.0004538
g__Yimella	0.0008718	0.0001548	0.001324	9.49e-05	0.01252	0.1585	-0.0007433	-0.0001611	-0.0004522
g__Salana	0.0005386	0.000123	0.0009902	0.0001586	0.01756	0.1828	-0.0007733	-0.0001299	-0.0004516
g__Candidatus_Onthenecus	0.0002799	1.57e-05	0.0007193	0.0001873	0.01548	0.1731	-0.0007407	-0.0001381	-0.0004394
g__Salinivirga	7.74e-05	6.87e-05	0.0005146	0.0001955	0.02169	0.1981	-0.0007694	-0.0001051	-0.0004373
g__Myxacorys	0.0004464	7.55e-05	0.000875	0.0001959	0.0241	0.2037	-0.0007651	-9.21e-05	-0.0004286
g__Defluviimonas	0.0002187	9.97e-05	0.0006413	0.0002335	0.0449	0.2605	-0.0008296	-1.56e-05	-0.0004226
g__Candidatus_Ornithocaccomicrobium	0.0003387	0.0001286	0.0007426	0.0001021	0.01304	0.1618	-0.0006671	-0.0001407	-0.0004039
g__Candidatus_Vecturithrix	0.0003536	8.11e-05	0.000757	0.0001803	0.02415	0.2037	-0.0007203	-8.65e-05	-0.0004034
g__Microaerobacter	0.000123	5.85e-05	0.0005225	0.0001812	0.02206	0.1982	-0.0007047	-9.43e-05	-0.0003995
g__unclassified_p__Fibrobacteres	0.0008472	0.0001814	0.001243	0.0001473	0.04259	0.2522	-0.0007704	-2.12e-05	-0.0003958
g__Chengkuizengella	0.0001317	8.06e-05	0.0005234	0.0001458	0.01519	0.1717	-0.0006587	-0.0001247	-0.0003917
g__Perlabentimonas	0.0001692	0.0001065	0.0005605	0.0001268	0.01494	0.1711	-0.0006567	-0.0001259	-0.0003913
g__Botrimarina	0.000789	0.0001823	0.001179	0.0001496	0.04568	0.2617	-0.000768	-1.2e-05	-0.00039
g__Caldibacillus	0.000103	5.16e-05	0.0004914	0.000173	0.02036	0.192	-0.0006778	-9.9e-05	-0.0003884
g__Gracilimonas	0.0005337	2.8e-05	0.0009137	0.0001306	0.007889	0.1334	-0.0005941	-0.0001659	-0.00038
g__Levilinea	0.000208	9.1e-05	0.0005869	0.0001895	0.03547	0.236	-0.0007159	-4.19e-05	-0.0003789
g__Litorilinea	0.0009573	0.0001005	0.001329	0.000203	0.04687	0.2628	-0.0007348	-8.6e-06	-0.0003717
g__Chitinispirillum	0.0003861	8.78e-05	0.0007576	2.74e-05	0.002192	0.09774	-0.0005189	-0.0002241	-0.0003715
g__Angelakisella	0.0002742	5.76e-05	0.0006298	0.0001453	0.01696	0.181	-0.0006061	-0.0001051	-0.0003556
g__Marinosulfonomonas	0.0001447	7.45e-05	0.0005003	8.7e-05	0.00577	0.1268	-0.0005391	-0.0001721	-0.0003556
g__Peteryoungia	0.0001544	8.29e-05	0.0005097	0.0001015	0.009327	0.1402	-0.0005653	-0.0001453	-0.0003553
g__Microterricola	0.0005654	0.0001712	0.0009186	0.0001036	0.03776	0.2409	-0.000674	-3.24e-05	-0.0003532
g__Kastovskya	0.0002066	0.000136	0.0005414	0.0001388	0.04058	0.2488	-0.0006463	-2.33e-05	-0.0003348
g__Heliorestis	1.83e-05	1.87e-05	0.0003522	0.0001917	0.03981	0.2469	-0.0006427	-2.52e-05	-0.0003339
g__unclassified_f__Caldisericaceae	0.0001521	4.23e-05	0.0004837	0.0001948	0.04499	0.2605	-0.0006511	-1.21e-05	-0.0003316
g__Candidatus_Choladousia	5.37e-05	5.77e-05	0.0003834	4.75e-05	0.00158	0.0883	-0.0004496	-0.0002098	-0.0003297
g__unclassified_c__Deferribacteres	0.0001886	0.0001174	0.0005116	0.0001252	0.03106	0.2246	-0.0005981	-4.79e-05	-0.000323
g__Indibacter	7.99e-05	1.77e-05	0.0003884	0.0001588	0.02871	0.2164	-0.0005646	-5.23e-05	-0.0003085
g__Desulfonema	0.0002415	1.72e-05	0.0005489	4.17e-05	0.0002948	0.05036	-0.0003797	-0.0002351	-0.0003074
g__Gulosibacter	0.0001743	2.76e-05	0.0004794	0.0001571	0.02958	0.219	-0.0005608	-4.94e-05	-0.0003051
g__Cyanobacterium	0.0002234	4.71e-05	0.0005222	0.0001676	0.04103	0.2488	-0.0005779	-1.97e-05	-0.0002988
g__Muricomes	0.0001797	0.0001265	0.0004774	0.0001206	0.04199	0.2513	-0.0005779	-1.75e-05	-0.0002977
g__Mesoflavibacter	0	0	0.0002842	0.0001569	0.03491	0.234	-0.0005357	-3.27e-05	-0.0002842
g__Leisingera	0.0001143	9.19e-05	0.0003929	7.02e-05	0.01399	0.1662	-0.0004639	-9.33e-05	-0.0002786
g__unclassified_f__Dermabacteraceae	6.93e-05	4.46e-06	0.0003473	8.17e-05	0.00417	0.1124	-0.0004092	-0.0001469	-0.000278
g__Lentilactobacillus	0.0001331	4.24e-05	0.0004047	3.03e-05	0.0008349	0.0695	-0.0003552	-0.000188	-0.0002716
g__Heliophilum	7.99e-05	0.0001078	0.0003513	0.0001305	0.04997	0.2756	-0.0005427	-4.92e-08	-0.0002714
g__Kangiella	0.0001085	6.62e-05	0.0003798	2.14e-05	0.002508	0.09991	-0.0003828	-0.0001598	-0.0002713
g__Alteromonas	0.0004585	4.15e-05	0.0007221	7.67e-05	0.006361	0.1288	-0.0004034	-0.0001238	-0.0002636
g__unclassified_o__Thermoanaerobacterales	0.001381	6.89e-05	0.001639	9.18e-05	0.01784	0.1841	-0.000442	-7.4e-05	-0.000258
g__Bhargavaea	0.0001343	4.13e-05	0.0003785	6.46e-05	0.005258	0.1247	-0.000367	-0.0001214	-0.0002442
g__Geomicrobium	6.12e-05	2.68e-05	0.0003036	9.82e-05	0.01457	0.1689	-0.0004057	-7.92e-05	-0.0002424
g__Abditibacterium	9.25e-05	3.19e-05	0.0003304	0.0001005	0.01744	0.1824	-0.000407	-6.89e-05	-0.0002379
g__Candidatus_Chrysopegis	0.000147	5.94e-05	0.0003719	7.27e-05	0.01427	0.1681	-0.0003754	-7.44e-05	-0.0002249
g__Anaerovirgula	4e-05	6.92e-05	0.0002588	5.86e-05	0.01394	0.1662	-0.0003643	-7.34e-05	-0.0002188
g__unclassified_p__Candidatus_Ratteibacteria	7.07e-05	2.8e-05	0.000286	0.0001195	0.03844	0.2424	-0.0004121	-1.86e-05	-0.0002153
g__unclassified_o__Chroococcales	3.95e-05	3.49e-05	0.0002513	6.21e-05	0.006737	0.1299	-0.000326	-9.77e-05	-0.0002118
g__Tenuifilum	5.28e-05	4.58e-05	0.0002598	0.0001173	0.04642	0.2628	-0.0004089	-5.2e-06	-0.000207
g__Mobilisporobacter	2.24e-05	1.94e-05	0.0002287	8.57e-05	0.01529	0.172	-0.0003472	-6.54e-05	-0.0002063
g__Acetobacteroides	0.0006262	4.09e-05	0.0008293	5.37e-05	0.006466	0.1288	-0.0003113	-9.49e-05	-0.0002031
g__Hankyongella	0.0001119	3.75e-05	0.000312	3.53e-05	0.002545	0.09991	-0.0002827	-0.0001175	-0.0002001
g__Dictyoglomus	0.0001751	4.68e-05	0.0003737	9.53e-05	0.03169	0.2269	-0.0003688	-2.85e-05	-0.0001986
g__Lacimicrobium	0.0001021	4.73e-05	0.0002979	0.0001026	0.03992	0.2469	-0.0003769	-1.47e-05	-0.0001958
g__Thermosyntropha	4.88e-05	3.41e-05	0.0002445	9.5e-05	0.02837	0.2142	-0.0003575	-3.38e-05	-0.0001957
g__Yeosuana	3.92e-05	3.62e-05	0.0002349	9.67e-05	0.03042	0.222	-0.0003612	-3.02e-05	-0.0001957
g__unclassified_p__Candidatus_Woesebacteria	0.0017	3.02e-05	0.001895	0.0001172	0.04888	0.2713	-0.000389	-1.01e-06	-0.000195
g__Tamaricihabitans	0.0002452	7.42e-05	0.0004393	6.14e-05	0.02503	0.2059	-0.0003484	-3.98e-05	-0.0001941
g__Beggiatoa	0.001401	2.64e-05	0.001592	0.0001032	0.03594	0.2375	-0.0003618	-2.02e-05	-0.000191
g__Candidatus_Thermokryptus	0.000265	3.79e-05	0.0004501	3.36e-05	0.003181	0.1027	-0.0002662	-0.000104	-0.0001851
g__Tagaea	0.0005735	5.26e-05	0.0007524	6.04e-05	0.01797	0.1845	-0.0003073	-5.05e-05	-0.0001789
g__Ekhidna	0.0001088	4.49e-05	0.000287	5.76e-05	0.01339	0.1629	-0.0002952	-6.12e-05	-0.0001782
g__Acetobacterium	0.0006995	5.37e-05	0.0008721	6.49e-05	0.02379	0.2028	-0.0003076	-3.76e-05	-0.0001726
g__unclassified_c__Armatimonadia	0.0001801	1.7e-05	0.0003524	8.66e-05	0.02769	0.2135	-0.0003137	-3.09e-05	-0.0001723
g__Swaminathania	0	0	0.0001695	9.59e-05	0.03768	0.2409	-0.0003233	-1.57e-05	-0.0001695
g__Derxia	0.0003612	4.25e-05	0.0005279	3.32e-05	0.005864	0.1268	-0.0002531	-8.03e-05	-0.0001667
g__Leadbettera	8.29e-05	4.05e-05	0.0002458	4.76e-05	0.0107	0.1468	-0.000263	-6.27e-05	-0.0001629
g__Serpentinicella	2.32e-05	4.02e-05	0.000186	6.48e-05	0.02086	0.1936	-0.000285	-4.06e-05	-0.0001628
g__Agilicoccus	0.000253	5.41e-05	0.0004128	8.1e-05	0.04678	0.2628	-0.0003159	-3.71e-06	-0.0001598
g__unclassified_p__Candidatus_Raymondbacteria	8.43e-05	2.67e-05	0.0002417	4.6e-05	0.006847	0.1299	-0.0002427	-7.22e-05	-0.0001574
g__Candidatus_Limivivens	0.0001018	3.34e-05	0.0002557	6.33e-05	0.0204	0.192	-0.0002686	-3.92e-05	-0.0001539
g__Desulfonatronospira	2.56e-05	4.44e-05	0.0001793	5.39e-05	0.01894	0.1863	-0.0002656	-4.17e-05	-0.0001537
g__Cloacibacillus	0.0001036	3.19e-05	0.000256	7.13e-05	0.02784	0.2135	-0.0002776	-2.72e-05	-0.0001524
g__Fournierella	6.1e-05	3.88e-05	0.0002119	6.22e-05	0.02339	0.2028	-0.0002684	-3.35e-05	-0.0001509
g__Brevirhabdus	7.14e-05	2.53e-05	0.0002206	5.74e-05	0.01461	0.1689	-0.0002498	-4.87e-05	-0.0001492
g__unclassified_c__Chitinispirillia	4.03e-05	3.95e-05	0.0001851	5.77e-05	0.02303	0.2021	-0.0002569	-3.28e-05	-0.0001448
g__Tildeniella	0.0001755	5.21e-05	0.0003187	4.13e-05	0.02022	0.1918	-0.0002497	-3.67e-05	-0.0001432
g__Propioniferax	0.0001994	6.82e-05	0.0003424	5.66e-05	0.04906	0.2719	-0.0002851	-9.12e-07	-0.000143
g__Anaerosporobacter	1.08e-05	1.87e-05	0.0001447	2.66e-05	0.002041	0.09774	-0.000186	-8.18e-05	-0.0001339
g__Zarconia	1.35e-05	2.33e-05	0.0001462	6.01e-05	0.02346	0.2028	-0.0002361	-2.94e-05	-0.0001327
g__Caulifigura	0.0001008	1.36e-05	0.0002244	4.29e-05	0.008885	0.1396	-0.0001956	-5.16e-05	-0.0001236
g__Marispirochaeta	0.000117	6.17e-05	0.0002375	3.4e-05	0.04145	0.2488	-0.0002335	-7.5e-06	-0.0001205
g__Imperialibacter	0.0003565	3.03e-05	0.0004699	4.02e-05	0.01745	0.1824	-0.0001941	-3.27e-05	-0.0001134
g__Ferriphaselus	2.03e-05	3.52e-05	0.0001323	4.51e-05	0.02748	0.2135	-0.0002036	-2.04e-05	-0.000112
g__Fluoribacter	3.38e-05	5.86e-05	0.0001432	8.68e-06	0.03289	0.2294	-0.0002043	-1.45e-05	-0.0001094
g__Curvivirga	0	0	0.0001083	6.13e-05	0.03768	0.2409	-0.0002066	-9.99e-06	-0.0001083
g__Mordavella	1.38e-05	2.39e-05	0.0001198	2.48e-05	0.005976	0.1268	-0.0001612	-5.08e-05	-0.000106
g__Thermosediminibacter	0.0001454	9.37e-06	0.0002504	6.38e-05	0.04771	0.2663	-0.0002084	-1.63e-06	-0.000105
g__Ancrocorticia	0.0001415	4.74e-05	0.0002396	3.32e-05	0.04262	0.2522	-0.0001909	-5.3e-06	-9.81e-05
g__Metasolibacillus	0	0	9.57e-05	4.34e-05	0.01874	0.1863	-0.0001652	-2.62e-05	-9.57e-05
g__Candidatus_Aveggerthella	3.54e-05	3.08e-05	0.0001297	2.15e-05	0.01218	0.1569	-0.0001546	-3.41e-05	-9.43e-05
g__Sporofaciens	0	0	9.41e-05	3.45e-05	0.009126	0.1401	-0.0001493	-3.88e-05	-9.41e-05
g__Massilibacterium	1.33e-05	2.3e-05	0.000106	4.52e-05	0.03392	0.2319	-0.000174	-1.15e-05	-9.27e-05
g__Candidatus_Fimenecus	3.86e-05	3.34e-05	0.000128	3.68e-05	0.03569	0.237	-0.0001691	-9.75e-06	-8.94e-05
g__Aequitasia	0	0	8.88e-05	3.91e-05	0.01704	0.1814	-0.0001515	-2.61e-05	-8.88e-05
g__Weissella	0	0	8.87e-05	1.46e-05	0.0004661	0.05623	-0.0001122	-6.52e-05	-8.87e-05
g__Wocania	0	0	8.84e-05	2.59e-05	0.004115	0.1124	-0.0001299	-4.68e-05	-8.84e-05
g__Lacinutrix	0	0	8.28e-05	3.69e-05	0.01764	0.183	-0.0001419	-2.38e-05	-8.28e-05
g__Pontivivens	2.51e-05	1.62e-06	9.61e-05	4.35e-05	0.04752	0.2657	-0.0001406	-1.25e-06	-7.1e-05
g__unclassified_f__Kosmotogaceae	7.35e-05	3.08e-05	0.0001406	1.93e-05	0.03294	0.2294	-0.0001253	-8.88e-06	-6.71e-05
g__Caproicibacterium	0	0	6.62e-05	9.08e-06	0.0002258	0.04975	-8.08e-05	-5.17e-05	-6.62e-05
g__Rasiella	0	0	5.9e-05	8.09e-06	0.0002258	0.04975	-7.2e-05	-4.61e-05	-5.9e-05
g__Guopingia	6.73e-05	4.33e-06	0.0001176	1.15e-05	0.002068	0.09774	-7e-05	-3.07e-05	-5.03e-05

## Sheet: PIS
Name	PI-Mean(%)	PI-Sd(%)	PIS-Mean(%)	PIS-Sd(%)	Pvalue	Corrected pvalue	Lower ci	Upper ci	Effectsize
g__unclassified_p__Acidobacteria	3.114	0.05346	3.472	0.1214	0.009441	0.3167	-0.5706	-0.1454	-0.358
g__unclassified_o__Hyphomicrobiales	2.307	0.1039	2.598	0.05466	0.01275	0.3393	-0.4792	-0.1028	-0.291
g__Intrasporangium	0.9291	0.09119	1.178	0.004989	0.009209	0.3167	-0.3953	-0.1025	-0.2489
g__Terrabacter	0.7554	0.08269	0.9726	0.02357	0.01192	0.3377	-0.355	-0.07937	-0.2172
g__unclassified_f__Propionibacteriaceae	0.4829	0.04658	0.6411	0.04887	0.01538	0.3484	-0.2664	-0.04998	-0.1582
g__Humibacillus	0.5768	0.03448	0.6933	0.03222	0.01287	0.3393	-0.1921	-0.04085	-0.1165
g__Magnetospirillum	0.1838	0.01619	0.2968	0.05824	0.03174	0.4442	-0.2099	-0.0161	-0.113
g__unclassified_d__Bacteria	0.5619	0.02198	0.622	0.01317	0.01532	0.3484	-0.1012	-0.01903	-0.0601
g__unclassified_f__Dermatophilaceae	0.2281	0.02476	0.2742	0.005974	0.03507	0.4557	-0.08693	-0.005271	-0.0461
g__unclassified_p__Armatimonadetes	0.06509	0.004978	0.1102	0.01868	0.01553	0.3484	-0.0761	-0.01412	-0.04511
g__unclassified_f__Burkholderiaceae	0.04972	0.005186	0.09203	0.01721	0.01512	0.3484	-0.07112	-0.0135	-0.04231
g__unclassified_o__Ignavibacteriales	0.06275	0.004593	0.1047	0.01074	0.003385	0.2467	-0.06067	-0.02323	-0.04195
g__unclassified_p__Candidatus_Berkelbacteria	0.002906	0.0004368	0.02659	0.008399	0.008177	0.3014	-0.03717	-0.0102	-0.02368
g__Pedosphaera	0.03536	0.004118	0.05623	0.007051	0.01143	0.3352	-0.03396	-0.007781	-0.02087
g__Hyphomicrobium	0.1112	0.007659	0.1309	0.009542	0.04892	0.4852	-0.03931	-8.66e-05	-0.0197
g__Ornithinibacter	0.07207	0.007549	0.09056	0.003084	0.01716	0.3617	-0.03156	-0.005418	-0.01849
g__unclassified_c__Ignavibacteria	0.03407	0.0004496	0.04987	0.004249	0.003054	0.2368	-0.02265	-0.008951	-0.0158
g__unclassified_p__Ignavibacteriae	0.02362	0.00219	0.03725	0.006343	0.0245	0.4082	-0.02439	-0.002873	-0.01363
g__unclassified_f__Verrucomicrobia_subdivision_3	0.02777	0.003674	0.04095	0.003349	0.01008	0.3167	-0.02115	-0.005211	-0.01318
g__unclassified_f__Hyphomicrobiaceae	0.06781	0.001732	0.07948	0.006693	0.04305	0.4756	-0.02275	-0.0005878	-0.01167
g__unclassified_c__Phycisphaerae	0.02769	0.0001652	0.03865	0.003876	0.008102	0.3014	-0.01718	-0.004741	-0.01096
g__Rubrivivax	0.01985	0.001935	0.02869	0.002726	0.0102	0.3167	-0.0142	-0.003481	-0.00884
g__unclassified_p__Candidatus_Nomurabacteria	0.009419	0.001241	0.01688	0.004319	0.04529	0.4816	-0.01466	-0.0002576	-0.007461
g__unclassified_p__Candidatus_Sumerlaeota	0.008991	0.001358	0.01641	0.002866	0.01543	0.3484	-0.0125	-0.002335	-0.007419
g__Tessaracoccus	0.02262	0.002574	0.02899	0.002622	0.03971	0.4723	-0.01226	-0.0004802	-0.00637
g__Candidatus_Sulfotelmatobacter	0.03404	2.78e-05	0.0402	0.00201	0.00604	0.2693	-0.009382	-0.002938	-0.00616
g__unclassified_p__Lentisphaerae	0.01337	0.001641	0.01947	0.002717	0.02912	0.4302	-0.01119	-0.001012	-0.0061
g__unclassified_f__Ignavibacteriaceae	0.01113	0.0009558	0.01638	0.0008803	0.002208	0.2164	-0.007333	-0.003167	-0.00525
g__Rhodoblastus	0.01853	0.001095	0.02356	0.0007121	0.002614	0.2325	-0.007124	-0.002936	-0.00503
g__Propionibacterium	0.02162	0.001891	0.02655	0.001381	0.02189	0.4049	-0.008684	-0.001176	-0.00493
g__Diaphorobacter	0.00371	0.001573	0.00834	0.002189	0.04091	0.4723	-0.008951	-0.0003091	-0.00463
g__Candidatus_Excrementavichristensenella	0.00799	0.0002484	0.01261	0.001907	0.01417	0.3461	-0.007703	-0.001537	-0.00462
g__unclassified_f__Melioribacteraceae	0.006216	0.00108	0.01051	0.0008486	0.005659	0.2693	-0.006496	-0.002092	-0.004294
g__unclassified_p__Candidatus_Omnitrophica	0.01652	0.0003448	0.0207	0.001994	0.02328	0.4082	-0.007424	-0.0009362	-0.00418
g__Cnuella	0.009405	0.001252	0.01299	0.001843	0.04958	0.4852	-0.007157	-1.35e-05	-0.003585
g__Raineyella	0.008997	0.0007441	0.01231	0.001136	0.01338	0.3435	-0.00549	-0.001136	-0.003313
g__unclassified_f__Beijerinckiaceae	0.04229	0.001345	0.04517	0.0004943	0.02551	0.4113	-0.005177	-0.000583	-0.00288
g__Ignavibacterium	0.003939	0.0002543	0.006649	0.0001809	0.0001137	0.07772	-0.00321	-0.00221	-0.00271
g__unclassified_p__Candidatus_Latescibacteria	0.006319	0.0006843	0.008951	0.0008194	0.01295	0.3393	-0.004343	-0.0009207	-0.002632
g__Beijerinckia	0.01188	0.0006532	0.01427	0.001177	0.037	0.4622	-0.004548	-0.0002322	-0.00239
g__Georgenia	0.01025	0.0003575	0.01253	0.001244	0.03784	0.4694	-0.004355	-0.0002052	-0.00228
g__Methylobacter	0.007153	0.0004075	0.00936	0.0004568	0.00335	0.2467	-0.003188	-0.001226	-0.002207
g__Kineosporia	0.01254	0.0009948	0.01473	0.0009311	0.04984	0.4852	-0.004374	-5.84e-06	-0.00219
g__Capsulimonas	0.002208	0.0004387	0.004331	0.0003312	0.002598	0.2325	-0.003004	-0.001242	-0.002123
g__unclassified_p__candidate_division_Zixibacteria	0.005769	0.0009676	0.007801	0.0007177	0.04318	0.4756	-0.003963	-0.0001009	-0.002032
g__unclassified_f__Nitrospiraceae	0.009265	0.0003984	0.01119	0.0004286	0.004684	0.2593	-0.002863	-0.000987	-0.001925
g__Aestuariimicrobium	0.006273	0.0008651	0.008195	0.0006945	0.03987	0.4723	-0.0037	-0.0001437	-0.001922
g__Verrucomicrobium	0.005165	0.0009605	0.007069	0.0005667	0.04168	0.4723	-0.003692	-0.0001163	-0.001904
g__unclassified_c__Lentisphaeria	0.001875	0.0004559	0.003688	0.0005639	0.01235	0.3381	-0.002975	-0.0006506	-0.001813
g__unclassified_p__Abditibacteriota	0.003485	0.0005344	0.005262	0.0002977	0.007337	0.2906	-0.002758	-0.0007964	-0.001777
g__Propionicicella	0.006151	0.0004587	0.00781	0.0006424	0.02197	0.4049	-0.002924	-0.0003937	-0.001659
g__unclassified_p__Spirochaetes	0.005291	0.0005501	0.006938	0.0004526	0.01607	0.35	-0.002789	-0.0005051	-0.001647
g__Prosthecomicrobium	0.004887	0.0008803	0.006517	0.0004496	0.04611	0.4826	-0.003214	-4.55e-05	-0.00163
g__Candidatus_Pullichristensenella	0.003528	6.19e-05	0.005047	0.0008355	0.03481	0.4557	-0.002862	-0.000176	-0.001519
g__Sheuella	0.0005666	0.000226	0.00208	0.0007299	0.02653	0.416	-0.002738	-0.0002886	-0.001513
g__Melioribacter	0.002115	0.0005926	0.003537	0.0006412	0.04776	0.4852	-0.002822	-2.24e-05	-0.001422
g__Nigerium	0.003714	6.69e-05	0.005128	0.000826	0.04176	0.4723	-0.002742	-8.56e-05	-0.001414
g__Acidipropionibacterium	0.002256	0.0002196	0.003582	0.0004696	0.01142	0.3352	-0.002157	-0.000495	-0.001326
g__unclassified_f__Cellulomonadaceae	0.004902	0.0005334	0.006193	0.0003942	0.02803	0.4192	-0.002354	-0.0002278	-0.001291
g__Prosthecodimorpha	0.001926	0.0005347	0.003188	0.0005347	0.0445	0.4795	-0.002474	-4.99e-05	-0.001262
g__unclassified_p__Candidatus_Marinimicrobia	0.008003	0.0001887	0.009239	0.0001503	0.00089	0.1657	-0.001623	-0.0008493	-0.001236
g__Zavarzinella	0.003897	0.000174	0.005052	0.000288	0.004018	0.2566	-0.001694	-0.0006156	-0.001155
g__Siculibacillus	0.001985	0.0005154	0.003126	0.0003532	0.0341	0.4551	-0.002143	-0.0001394	-0.001141
g__Mangrovihabitans	0.007828	0.0001113	0.008947	0.0005385	0.02433	0.4082	-0.002	-0.0002375	-0.001119
g__Candidatus_Methylopumilus	0.000624	0.0002177	0.001709	0.0002369	0.004289	0.2584	-0.001601	-0.0005693	-0.001085
g__Jezberella	0.0003714	3.14e-05	0.001456	0.0002447	0.001595	0.1912	-0.00148	-0.0006891	-0.001085
g__Methylomonas	0.004039	0.0004491	0.005121	7.13e-05	0.01463	0.347	-0.001811	-0.0003531	-0.001082
g__unclassified_f__Abitibacteriaceae	0.003687	0.000143	0.004767	0.0006142	0.04134	0.4723	-0.002091	-6.91e-05	-0.00108
g__unclassified_f__Christensenellaceae	0.0009077	0.0002643	0.001954	0.0004336	0.02343	0.4082	-0.00186	-0.0002323	-0.001046
g__Brevibacterium	0.002285	0.0004512	0.00331	0.0002326	0.02499	0.4098	-0.001839	-0.0002113	-0.001025
g__unclassified_o__Chthonomonadales	0.00177	0.0003068	0.002794	0.0004716	0.03447	0.4557	-0.001926	-0.0001221	-0.001024
g__unclassified_p__Candidatus_Bipolaricaulota	0.004419	0.0004206	0.005436	0.0001829	0.01842	0.3686	-0.001752	-0.0002818	-0.001017
g__Syntrophomonas	0.0003044	3.8e-05	0.001179	0.0002711	0.005213	0.2693	-0.001313	-0.0004358	-0.0008746
g__Frigoribacterium	0.001929	0.0002482	0.002795	0.0004004	0.03345	0.4549	-0.001621	-0.0001109	-0.000866
g__Limnohabitans	0.001905	5.33e-05	0.002744	0.0004394	0.03036	0.4322	-0.001549	-0.0001295	-0.000839
g__Leptospira	0.002957	0.0003767	0.003747	0.0002878	0.04469	0.4795	-0.00155	-3.01e-05	-0.00079
g__unclassified_p__Candidatus_Kapabacteria	0.0008859	0.0001865	0.001632	0.0002821	0.01871	0.3686	-0.001288	-0.000204	-0.0007461
g__Fermentimonas	0.0008463	0.0001152	0.001584	0.0004271	0.04465	0.4795	-0.001447	-2.86e-05	-0.0007377
g__unclassified_p__Candidatus_Dadabacteria	0.002291	0.0001248	0.003025	0.0002472	0.01006	0.3167	-0.001178	-0.0002901	-0.000734
g__Chromobacterium	0.003347	6.38e-05	0.004063	0.0001061	0.0005597	0.1488	-0.0009145	-0.0005175	-0.000716
g__unclassified_p__Fibrobacteres	0.0008472	0.0001814	0.001563	0.0002195	0.0121	0.3377	-0.001172	-0.0002593	-0.0007158
g__Zafaria	0.0003869	0.0001166	0.001094	0.0002663	0.01354	0.3435	-0.001173	-0.0002411	-0.0007071
g__unclassified_p__Candidatus_Riflebacteria	0.002132	0.0003721	0.002836	0.000135	0.03698	0.4622	-0.001339	-6.95e-05	-0.000704
g__unclassified_f__Chlorobiaceae	0.002821	6.07e-05	0.003507	0.0002473	0.009536	0.3167	-0.001094	-0.0002778	-0.000686
g__Parenemella	0.000728	0.0002354	0.001388	0.0002715	0.03345	0.4549	-0.001236	-8.4e-05	-0.00066
g__unclassified_f__Defluviitaleaceae	0.0007603	0.0002431	0.001419	0.0002703	0.03496	0.4557	-0.001241	-7.6e-05	-0.0006587
g__Tatlockia	0.00117	0.0001484	0.001827	0.0001455	0.005411	0.2693	-0.0009901	-0.0003239	-0.000657
g__Tistrella	0.002873	0.0002387	0.003523	0.0001559	0.01686	0.3597	-0.001107	-0.000193	-0.00065
g__Candidatus_Solibacter	0.003708	7.77e-05	0.004352	5.05e-05	0.0002739	0.09861	-0.0007926	-0.0004954	-0.000644
g__Caldithrix	0.001163	0.0001237	0.001791	0.0002935	0.02693	0.416	-0.001139	-0.0001174	-0.000628
g__Sulfuritalea	0.00566	0.0002555	0.006273	0.000221	0.03475	0.4557	-0.001155	-7.15e-05	-0.000613
g__Desulfovibrio	0.002958	0.0003165	0.003567	0.0001189	0.03559	0.457	-0.001151	-6.7e-05	-0.000609
g__Candidatus_Kryptonium	0.0005101	8.21e-05	0.001117	0.0003265	0.0355	0.457	-0.001147	-6.73e-05	-0.0006069
g__Sporolituus	0.0007934	0.0001264	0.001373	0.0003352	0.04867	0.4852	-0.001154	-5.35e-06	-0.0005796
g__Pinisolibacter	0.001306	6.99e-05	0.00188	0.0002201	0.01262	0.3393	-0.0009442	-0.0002038	-0.000574
g__Enemella	0.001288	0.0001297	0.00185	0.000314	0.0457	0.4816	-0.001107	-1.74e-05	-0.000562
g__Syntrophus	0.002628	0.0001762	0.003168	0.0001395	0.01413	0.3461	-0.0009002	-0.0001798	-0.00054
g__unclassified_p__Candidatus_Woesebacteria	0.0017	3.02e-05	0.002236	0.0002109	0.01209	0.3377	-0.0008775	-0.0001945	-0.000536
g__Cronobacter	0.0004052	3.04e-05	0.0009382	0.0002847	0.03214	0.448	-0.000992	-7.4e-05	-0.000533
g__Consotaella	0.0006541	6.76e-05	0.001139	0.0002853	0.04579	0.4816	-0.0009549	-1.49e-05	-0.0004849
g__unclassified_c__Candidatus_Sumerlaeia	0.0002894	0.0001086	0.0007567	0.0002078	0.02601	0.4121	-0.0008431	-9.15e-05	-0.0004673
g__Sinanaerobacter	0.0009598	7.62e-05	0.001427	0.0002349	0.03049	0.4322	-0.000863	-7.14e-05	-0.0004672
g__Thermocatellispora	0.001759	0.0001894	0.002182	0.0001749	0.04659	0.4826	-0.0008363	-9.75e-06	-0.000423
g__Puniceicoccus	0.0007359	0.0002201	0.001147	0.0001148	0.04547	0.4816	-0.000809	-1.32e-05	-0.0004111
g__Segnochrobactrum	0.0009228	0.0001293	0.001328	0.0001053	0.01365	0.3435	-0.0006725	-0.0001379	-0.0004052
g__unclassified_f__Leptospiraceae	0.0006251	8.67e-05	0.00102	0.0001454	0.01554	0.3484	-0.0006663	-0.0001235	-0.0003949
g__Breoghania	0.0004065	0.000143	0.0007969	0.0001238	0.02325	0.4082	-0.0006936	-8.72e-05	-0.0003904
g__Sulfuricaulis	0.0007356	0.0001019	0.001114	9.93e-05	0.009946	0.3167	-0.0006064	-0.0001504	-0.0003784
g__Sabulibacter	0.0002974	8.49e-05	0.0006711	0.0001475	0.01904	0.373	-0.0006465	-0.0001009	-0.0003737
g__Cerasicoccus	0.0003552	4.36e-05	0.0007216	0.0002091	0.04107	0.4723	-0.0007088	-2.4e-05	-0.0003664
g__Desulfolucianica	0.000308	8.89e-05	0.0006652	0.0001737	0.0338	0.4549	-0.00067	-4.44e-05	-0.0003572
g__Paenisporosarcina	0.0004555	0.0001657	0.0008085	0.0001233	0.04154	0.4723	-0.0006841	-2.19e-05	-0.000353
g__Bellilinea	0.000416	0.0001508	0.000765	9.63e-05	0.02781	0.4192	-0.0006358	-6.22e-05	-0.000349
g__Sulfurimonas	0.0003649	4.6e-05	0.0007087	0.0001861	0.03603	0.4594	-0.0006511	-3.65e-05	-0.0003438
g__unclassified_o__Calditrichales	0.0001348	3.48e-05	0.0004457	9.35e-05	0.005695	0.2693	-0.0004707	-0.0001511	-0.0003109
g__Chengkuizengella	0.0001317	8.06e-05	0.0004402	0.0001585	0.03973	0.4723	-0.0005935	-2.35e-05	-0.0003085
g__Leptospirillum	0.0001761	7.52e-05	0.000461	9.72e-05	0.01593	0.3498	-0.0004819	-8.79e-05	-0.0002849
g__Kluyvera	0.0001913	5.71e-05	0.0004681	8.78e-05	0.01021	0.3167	-0.0004447	-0.0001089	-0.0002768
g__Salibacterium	9.04e-05	7.32e-05	0.0003592	2.51e-05	0.003834	0.2552	-0.0003928	-0.0001449	-0.0002688
g__Myxacorys	0.0004464	7.55e-05	0.000713	9.19e-05	0.01782	0.3686	-0.0004573	-7.59e-05	-0.0002666
g__Ekhidna	0.0001088	4.49e-05	0.0003531	0.0001091	0.02301	0.4082	-0.0004334	-5.52e-05	-0.0002443
g__Formivibrio	1.63e-05	2.82e-05	0.00026	6.2e-05	0.003447	0.2467	-0.0003529	-0.0001345	-0.0002437
g__unclassified_o__Candidatus_Peribacterales	0.000175	4.52e-05	0.0004091	0.0001295	0.04173	0.4723	-0.000454	-1.42e-05	-0.0002341
g__Desulfoluna	0.0002906	0.0001186	0.0005205	2.6e-05	0.03047	0.4322	-0.0004245	-3.53e-05	-0.0002299
g__unclassified_f__Acidiferrobacteraceae	0.0006256	3.66e-05	0.0008535	0.0001078	0.02563	0.4113	-0.0004104	-4.54e-05	-0.0002279
g__Candidatus_Absconditicoccus	0.0001799	7.09e-05	0.000407	0.0001081	0.03833	0.4694	-0.0004344	-1.99e-05	-0.0002271
g__Candidatus_Amoebophilus	7.81e-05	2.34e-05	0.0003031	9.14e-05	0.01449	0.347	-0.0003762	-7.38e-05	-0.000225
g__Parasphingorhabdus	0.0001885	7.6e-05	0.0004075	5.18e-05	0.01457	0.347	-0.0003664	-7.16e-05	-0.000219
g__Litorilinea	0.0009573	0.0001005	0.001176	9.01e-05	0.04878	0.4852	-0.0004351	-2.32e-06	-0.0002187
g__Propioniferax	0.0001994	6.82e-05	0.0004147	3.88e-05	0.008937	0.3134	-0.000341	-8.96e-05	-0.0002153
g__Aliiruegeria	4.02e-05	2.23e-05	0.000252	0.0001065	0.02803	0.4192	-0.0003862	-3.74e-05	-0.0002118
g__Acidimicrobium	0.000203	3.83e-05	0.0004098	7.25e-05	0.01198	0.3377	-0.0003382	-7.54e-05	-0.0002068
g__unclassified_p__Candidatus_Desantisbacteria	0.0001681	3.42e-05	0.0003745	0.0001157	0.04142	0.4723	-0.0003998	-1.3e-05	-0.0002064
g__Frisingicoccus	9.79e-05	5.22e-05	0.0003019	1.06e-05	0.002686	0.2325	-0.0002894	-0.0001185	-0.000204
g__Skermania	0.001142	3.26e-05	0.001345	5.4e-05	0.005087	0.2667	-0.0003042	-0.0001018	-0.000203
g__Ketogulonicigenium	0.0001456	7.86e-05	0.0003449	5.11e-05	0.02115	0.3977	-0.0003495	-4.91e-05	-0.0001993
g__Marivita	4.36e-05	4.14e-05	0.0002362	2.96e-05	0.002805	0.2368	-0.0002742	-0.000111	-0.0001926
g__unclassified_c__Chlorobia	0.000107	9.6e-05	0.0002985	4.14e-05	0.03374	0.4549	-0.000359	-2.4e-05	-0.0001915
g__Zhizhongheella	2.33e-05	2.17e-05	0.0002147	0.0001062	0.03775	0.4694	-0.0003652	-1.76e-05	-0.0001914
g__unclassified_p__Candidatus_Ratteibacteria	7.07e-05	2.8e-05	0.0002511	7.5e-05	0.01752	0.3644	-0.0003088	-5.21e-05	-0.0001804
g__Tritonibacter	0.0001034	5.03e-05	0.000271	4.33e-05	0.01192	0.3377	-0.000274	-6.12e-05	-0.0001676
g__Trichodesmium	0.0001302	5.17e-05	0.0002934	3.15e-05	0.009506	0.3167	-0.0002602	-6.62e-05	-0.0001632
g__Victivallis	4.84e-05	4.22e-05	0.0002106	8.51e-05	0.04162	0.4723	-0.0003145	-9.97e-06	-0.0001622
g__Actinocrispum	0.002113	9.35e-05	0.002272	9.55e-06	0.0431	0.4756	-0.0003097	-8.33e-06	-0.000159
g__Paremcibacter	0	0	0.0001559	5.25e-05	0.006763	0.2829	-0.00024	-7.18e-05	-0.0001559
g__Candidatus_Sumerlaea	2.06e-05	3.57e-05	0.0001713	6.19e-05	0.02175	0.4048	-0.0002652	-3.61e-05	-0.0001507
g__Gulosibacter	0.0001743	2.76e-05	0.0003247	3.92e-05	0.005584	0.2693	-0.0002273	-7.35e-05	-0.0001504
g__Guopingia	6.73e-05	4.33e-06	0.0002085	7.12e-05	0.02659	0.416	-0.0002556	-2.68e-05	-0.0001412
g__unclassified_o__Desulfovibrionales	9.12e-05	8.11e-06	0.0002306	8.15e-05	0.04209	0.4724	-0.0002708	-8.08e-06	-0.0001394
g__Sinimarinibacterium	7.82e-05	4.23e-05	0.0002173	4.84e-05	0.01996	0.3811	-0.0002422	-3.61e-05	-0.0001391
g__Iodidimonas	9.87e-05	5.81e-05	0.0002361	5.71e-05	0.04315	0.4756	-0.000268	-6.86e-06	-0.0001374
g__Euzebyella	5.36e-05	2.33e-05	0.0001847	7.3e-05	0.04151	0.4723	-0.0002539	-8.21e-06	-0.0001311
g__Pseudothermotoga	2.53e-05	4.38e-05	0.0001564	3.15e-05	0.01357	0.3435	-0.0002175	-4.47e-05	-0.0001311
g__Xanthovirga	1.17e-05	2.02e-05	0.0001422	6.19e-05	0.02554	0.4113	-0.0002349	-2.62e-05	-0.0001305
g__Spelaeicoccus	0.0004675	5.71e-05	0.0005971	3.03e-05	0.02553	0.4113	-0.0002332	-2.6e-05	-0.0001296
g__Xylanivirga	2.75e-05	2.38e-05	0.0001478	6.93e-05	0.04666	0.4826	-0.0002378	-2.92e-06	-0.0001203
g__unclassified_f__Silvanigrellaceae	4.57e-05	6.03e-06	0.0001627	6.87e-05	0.04253	0.4741	-0.0002276	-6.36e-06	-0.000117
g__Lentilactobacillus	0.0001331	4.24e-05	0.0002474	3.46e-05	0.02237	0.4082	-0.000202	-2.66e-05	-0.0001143
g__Ephemeroptericola	2.39e-05	2.08e-05	0.0001382	6.6e-05	0.04578	0.4816	-0.0002252	-3.47e-06	-0.0001143
g__Atlantibacter	5.21e-05	1.83e-05	0.0001596	6.37e-05	0.04824	0.4852	-0.0002136	-1.31e-06	-0.0001075
g__Candidatus_Spyradocola	0	0	0.000107	5.58e-05	0.02941	0.4311	-0.0001965	-1.75e-05	-0.000107
g__unclassified_p__Candidatus_Niyogibacteria	0	0	0.0001063	6.52e-05	0.04759	0.4852	-0.0002108	-1.8e-06	-0.0001063
g__Candidatus_Fervidibacter	3.85e-05	3.36e-05	0.0001443	4.61e-06	0.005668	0.2693	-0.0001601	-5.15e-05	-0.0001058
g__Galbibacter	4.01e-05	3.5e-05	0.0001366	4.9e-05	0.04992	0.4852	-0.0001929	-1.78e-08	-9.65e-05
g__Taylorella	1.11e-05	1.93e-05	0.0001072	1.35e-05	0.002111	0.2164	-0.0001338	-5.83e-05	-9.61e-05
g__unclassified_f__Dermabacteraceae	6.93e-05	4.46e-06	0.0001644	2.75e-05	0.004067	0.2566	-0.0001398	-5.05e-05	-9.52e-05
g__Roseofilum	0	0	9.31e-05	4.59e-05	0.02465	0.4082	-0.0001668	-1.95e-05	-9.31e-05
g__Candidatus_Phycosocius	6.18e-05	2.97e-05	0.0001517	4.59e-05	0.04661	0.4826	-0.0001776	-2.21e-06	-8.99e-05
g__Paramaledivibacter	0	0	8.94e-05	5.57e-05	0.04989	0.4852	-0.0001787	-7.19e-08	-8.94e-05
g__Mycetohabitans	2.5e-05	2.17e-05	0.0001141	5.03e-05	0.04798	0.4852	-0.0001769	-1.27e-06	-8.91e-05
g__Fervidobacterium	0.0002274	2.23e-05	0.0003107	2.46e-05	0.01215	0.3377	-0.0001365	-3.01e-05	-8.33e-05
g__Candidatus_Chaera	8.45e-05	2.12e-05	0.0001653	2.8e-05	0.01633	0.3515	-0.0001371	-2.45e-05	-8.08e-05
g__Swaminathania	0	0	7.29e-05	5.67e-06	2.41e-05	0.07157	-8.2e-05	-6.39e-05	-7.29e-05
g__Acidaminococcus	6.02e-05	2.61e-05	0.0001329	3.48e-05	0.0444	0.4795	-0.0001424	-2.93e-06	-7.27e-05
g__Calderihabitans	1.92e-05	3.32e-05	8.62e-05	2.5e-05	0.04915	0.4852	-0.0001337	-4.08e-07	-6.71e-05
g__Acidilutibacter	5.44e-05	2.74e-05	0.0001151	1.17e-05	0.02441	0.4082	-0.0001085	-1.29e-05	-6.07e-05
