# Supplementary material for: Distinct Defence Mechanisms of Allelopathic Rice Against Quinclorac‐Susceptible and ‐Resistant Barnyardgrass: Involvement of Specific Metabolites and Rhizosheath Microbiota
Source: Plant Biotechnol J. 2026 Feb 25;24(6):3876–96. doi: 10.1111/pbi.70611 (PMC13205853; doi:10.1111/pbi.70611)
Supplement: Supplementary file 1 — Table S1: Summary of trimming and read mapping results of the sequences generated from allelopathic rice root under PI, PIR and PIS treatments. Table S2: RT‐qPCR validation of the selected differentially expressed candidate contigs from the transcriptome dataset. Table S3: Rhizosheath microorganisms significantly increased in rice under resistant and susceptible barnyardgrass stress. Table S4: Representative KEGG orthologs (KOs) for quorum sensing and ABC transporter pathways and their leading bacterial taxa. Table S5: Bootstrap‐based (n = 10 000) variation partitioning analysis (VPA) results assessing the robustness of bacterial and amino acid contributions. Table S6: Amino acids used in the bioassays and their chemical information. Table S7: Differentially expressed auxin‐ and ethylene‐related genes in allelopathic rice under resistant (R) versus susceptible (S) barnyardgrass stress. Figure S1: Phenotypic comparison of flowering time between susceptible and resistant barnyardgrass grown under identical conditions. The resistant biotype shows earlier heading and flowering. Figure S2: Weighted gene co‐expression network analysis (WGCNA) of all DAMs (Differentially Expressed Metabolites) with FPKM (Fragments Per Kilobase of transcript per Million mapped reads) > 1. Figure S3: Heatmap of gene expression of the yellow module in roots, and the blue module in the rhizosheath soil. Pie chart displays counts of HMDB (Human Metabolome Database) taxonomy (subclass) for metabolites enriched in these modules. Figure S4: Taxonomic classification of allelopathic rice rhizosheath soil microorganisms across different domains and their proportional representation. Figure S5: PCoA (Principal Coordinates Analysis) analysis based on Bray–Curtis distances at the genus level, demonstrating differentiation of allelopathic rice rhizosheath microorganisms in response to barnyardgrass stress. Figure S6: Correlation network diagram of bacteria and metabolites in barnyardgrass‐stress rice at [file PBI-24-3876-s001.zip › Table S4. Representative KEGG orthologs (KOs) for quorum sensing and ABC transporter pathways and their leading bacterial taxa.xlsx]

## Sheet: Sheet1
Domain	Kingdom	Phylum	Class	Order	Family	Genus	Species	KO	KEGG pathway	KEGG pathway description
Bacteria	unclassified_Bacteria	Proteobacteria	Gammaproteobacteria	Enterobacterales	Enterobacteriaceae	Enterobacter	Enterobacter_asburiae	K07645	ko02024	Quorum sensing
Bacteria	unclassified_Bacteria	Proteobacteria	Alphaproteobacteria	Hyphomicrobiales	Nitrobacteraceae	Afipia	Afipia_sp._1NLS2	K07645	ko02024	Quorum sensing
Bacteria	unclassified_Bacteria	Proteobacteria	Gammaproteobacteria	Enterobacterales	Enterobacteriaceae	Enterobacter	Enterobacter_asburiae	K07645	ko02024	Quorum sensing
Bacteria	unclassified_Bacteria	Bacteroidota	Chitinophagia	Chitinophagales	Chitinophagaceae	Hanamia	Hanamia_caeni	K07645	ko02024	Quorum sensing
Bacteria	unclassified_Bacteria	Bacteroidota	Chitinophagia	Chitinophagales	Chitinophagaceae	Hanamia	Hanamia_caeni	K07645	ko02024	Quorum sensing
Bacteria	unclassified_Bacteria	Bacteroidota	Chitinophagia	Chitinophagales	Chitinophagaceae	Hanamia	Hanamia_caeni	K07645	ko02024	Quorum sensing
Bacteria	unclassified_Bacteria	Proteobacteria	Gammaproteobacteria	Xanthomonadales	Rhodanobacteraceae	Dyella	Dyella_sp._NS14	K07645	ko02024	Quorum sensing
Bacteria	unclassified_Bacteria	Bacteroidota	Chitinophagia	Chitinophagales	Chitinophagaceae	Hanamia	Hanamia_caeni	K07645	ko02024	Quorum sensing
Bacteria	unclassified_Bacteria	Bacteroidota	Chitinophagia	Chitinophagales	Chitinophagaceae	Hanamia	Hanamia_caeni	K07645	ko02024	Quorum sensing
Bacteria	unclassified_Bacteria	Bacteroidota	Chitinophagia	Chitinophagales	Chitinophagaceae	Niastella	Niastella_yeongjuensis	K07645	ko02024	Quorum sensing
Bacteria	unclassified_Bacteria	Verrucomicrobia	unclassified_Verrucomicrobia	unclassified_Verrucomicrobia	unclassified_Verrucomicrobia	unclassified_Verrucomicrobia	Verrucomicrobia_bacterium	K05685	ko02010	ABC transporters
Bacteria	unclassified_Bacteria	Proteobacteria	Betaproteobacteria	Burkholderiales	Burkholderiaceae	Cupriavidus	Cupriavidus_basilensis	K05685	ko02010	ABC transporters
Bacteria	unclassified_Bacteria	Bacteroidota	Bacteroidia	Marinilabiliales	Prolixibacteraceae	unclassified_Prolixibacteraceae	Prolixibacteraceae_bacterium	K05685	ko02010	ABC transporters
Bacteria	unclassified_Bacteria	Actinobacteria	Actinomycetia	unclassified_Actinomycetia	unclassified_Actinomycetia	unclassified_Actinomycetia	Actinomycetia_bacterium	K05685	ko02010	ABC transporters
Bacteria	unclassified_Bacteria	Proteobacteria	Deltaproteobacteria	Syntrophobacterales	Syntrophobacteraceae	unclassified_Syntrophobacteraceae	Syntrophobacteraceae_bacterium	K05685	ko02010	ABC transporters
Bacteria	unclassified_Bacteria	Candidatus_Rokubacteria	unclassified_Candidatus_Rokubacteria	unclassified_Candidatus_Rokubacteria	unclassified_Candidatus_Rokubacteria	unclassified_Candidatus_Rokubacteria	Candidatus_Rokubacteria_bacterium	K05685	ko02010	ABC transporters
Bacteria	unclassified_Bacteria	Planctomycetota	Planctomycetia	Isosphaerales	Isosphaeraceae	Singulisphaera	Singulisphaera_sp._GP187	K05685	ko02010	ABC transporters
Bacteria	unclassified_Bacteria	Proteobacteria	Alphaproteobacteria	Caulobacterales	Caulobacteraceae	Caulobacter	Caulobacter_sp._S6	K05685	ko02010	ABC transporters
Bacteria	unclassified_Bacteria	Firmicutes	Bacilli	Bacillales	Bacillaceae	Bacillus	Bacillus_sp._EAC	K09813	ko02010	ABC transporters
Bacteria	unclassified_Bacteria	Actinobacteria	Actinomycetia	Micrococcales	Cellulomonadaceae	Cellulomonas	Cellulomonas_sp._73-92	K09813	ko02010	ABC transporters
Bacteria	unclassified_Bacteria	Firmicutes	Bacilli	Bacillales	Bacillaceae	Bacillus	Bacillus_sp._AFS001701	K09813	ko02010	ABC transporters
Bacteria	unclassified_Bacteria	Firmicutes	Bacilli	Bacillales	Bacillaceae	Bacillus	Bacillus_sp._EAC	K09813	ko02010	ABC transporters
Bacteria	unclassified_Bacteria	Actinobacteria	Actinomycetia	Micrococcales	Cellulomonadaceae	Cellulomonas	Cellulomonas_sp._73-92	K09813	ko02010	ABC transporters
Bacteria	unclassified_Bacteria	Actinobacteria	Actinomycetia	Micrococcales	Cellulomonadaceae	Cellulomonas	Cellulomonas_sp._73-92	K09813	ko02010	ABC transporters
Bacteria	unclassified_Bacteria	Actinobacteria	Actinomycetia	Nakamurellales	Nakamurellaceae	Nakamurella	Nakamurella_antarctica	K09813	ko02010	ABC transporters
Bacteria	unclassified_Bacteria	Verrucomicrobia	unclassified_Verrucomicrobia	unclassified_Verrucomicrobia	unclassified_Verrucomicrobia	unclassified_Verrucomicrobia	Verrucomicrobia_bacterium	K17077	ko02010	ABC transporters
Bacteria	unclassified_Bacteria	Firmicutes	Clostridia	Eubacteriales	unclassified_Eubacteriales	unclassified_Eubacteriales	Clostridiales_bacterium	K17077	ko02010	ABC transporters
