# Supplementary material for: Distinct Defence Mechanisms of Allelopathic Rice Against Quinclorac‐Susceptible and ‐Resistant Barnyardgrass: Involvement of Specific Metabolites and Rhizosheath Microbiota
Source: Plant Biotechnol J. 2026 Feb 25;24(6):3876–96. doi: 10.1111/pbi.70611 (PMC13205853; doi:10.1111/pbi.70611)
Supplement: Supplementary file 1 — Table S1: Summary of trimming and read mapping results of the sequences generated from allelopathic rice root under PI, PIR and PIS treatments. Table S2: RT‐qPCR validation of the selected differentially expressed candidate contigs from the transcriptome dataset. Table S3: Rhizosheath microorganisms significantly increased in rice under resistant and susceptible barnyardgrass stress. Table S4: Representative KEGG orthologs (KOs) for quorum sensing and ABC transporter pathways and their leading bacterial taxa. Table S5: Bootstrap‐based (n = 10 000) variation partitioning analysis (VPA) results assessing the robustness of bacterial and amino acid contributions. Table S6: Amino acids used in the bioassays and their chemical information. Table S7: Differentially expressed auxin‐ and ethylene‐related genes in allelopathic rice under resistant (R) versus susceptible (S) barnyardgrass stress. Figure S1: Phenotypic comparison of flowering time between susceptible and resistant barnyardgrass grown under identical conditions. The resistant biotype shows earlier heading and flowering. Figure S2: Weighted gene co‐expression network analysis (WGCNA) of all DAMs (Differentially Expressed Metabolites) with FPKM (Fragments Per Kilobase of transcript per Million mapped reads) > 1. Figure S3: Heatmap of gene expression of the yellow module in roots, and the blue module in the rhizosheath soil. Pie chart displays counts of HMDB (Human Metabolome Database) taxonomy (subclass) for metabolites enriched in these modules. Figure S4: Taxonomic classification of allelopathic rice rhizosheath soil microorganisms across different domains and their proportional representation. Figure S5: PCoA (Principal Coordinates Analysis) analysis based on Bray–Curtis distances at the genus level, demonstrating differentiation of allelopathic rice rhizosheath microorganisms in response to barnyardgrass stress. Figure S6: Correlation network diagram of bacteria and metabolites in barnyardgrass‐stress rice at [file PBI-24-3876-s001.zip › Table S6. Amino acids used in the bioassays and their chemical information.xlsx]

## Sheet: Sheet1
Chemical Name	CAS ID	Purity	Supplier	Catalog Number	Lot Number
(2E)-Decenoyl-ACP(Cycloleucine)	52-52-8	0.98	MACKLIN	C830431	C17005927
Sarcosine	107-97-1	0.99	MACKLIN	S6019	C16138387
(S)-beta-Aminoisobutyric acid	4249-19-8	0.95	MACKLIN	S899041	C16545203
Pipecolic Acid	3105-95-1	0.98	MACKLIN	P831292	C13575358
L-3-Cyanoalanine	6232-19-5	0.98	Shanghai yuanye Bio-Tchnology Co Lid	B29454	JB277490
L-Homoserine	672-15-1	0.98	MACKLIN	L810938	C14385628
1-Aminocyclopropanecarboxylic Acid	22059-21-8	0.98	MACKLIN	A800142	C15572384
L-Glutamic Acid	6893-26-1;56-86-0	0.99	MACKLIN	G6204	C16806584
L-Histidine	71-00-1	0.99	MACKLIN	L811073	C17031127
L-Norleucine	327-57-1	0.98	MACKLIN	L814752	C16869087
3-Amino-4-methylpentanoic acid	5699-54-7	0.98	MACKLIN	D812303	C16204217
Acetyl-DL-Leucine	1188-21-2	0.98	MACKLIN	N800110	C10057448
L-Aspartic acid	56-84-8	0.99	MACKLIN	A6202	C16745250
